# Supplementary material for: European starlings use their acute vision to check on feline predators but not on conspecifics
Source: PLoS One. 2018 Jan 25;13(1):e0188857. doi: 10.1371/journal.pone.0188857 (PMC5784912; doi:10.1371/journal.pone.0188857)
Supplement: S1 Dataset — (XLSX) [file pone.0188857.s005.xlsx]

## Sheet: Hawk
bird	sex	Treatment	total fixations	Fixation on area of interest	proportion of fixation on area of interest
WXPW	M	Hawk Present	18	1	0.05556
WXPW	M	Hawk Present	18	0	0
OSSR	F	Object Absent	13	1	0.07692
PRGB	F	Hawk Present	20	0	0
PRGB	F	Hawk Present	20	2	0.1
BSRY	M	Object Absent	11	2	0.18182
PYBY	M	Object Absent	13	1	0.07692
PRGB	F	Object Absent	16	3	0.1875
OSSR	F	Hawk Present	12	0	0
OSSR	F	Hawk Present	12	0	0
OXOY	F	Hawk Present	18	2	0.11111
OXOY	F	Hawk Present	18	2	0.11111
BSRY	M	Object Absent	8	0	0
BSRY	M	Object Absent	18	8	0.44444
BSRY	M	Hawk Present	17	5	0.29412
BSRY	M	Hawk Present	17	1	0.05882
RGYR	M	Hawk Present	15	1	0.06667
RGYR	M	Hawk Present	15	2	0.13333
PRGB	F	Hawk Present	18	3	0.16667
PRGB	F	Hawk Present	18	3	0.16667
SYSS	M	Object Absent	14	2	0.14286
PYOY	M	Hawk Present	18	1	0.05556
PYOY	M	Hawk Present	18	0	0
SPRL	M	Object Absent	16	2	0.125
LLRW	F	Object Absent	19	3	0.15789
OXOY	F	Hawk Present	19	1	0.05263
OXOY	F	Hawk Present	19	1	0.05263
RGYR	M	Hawk Present	15	0	0
RGYR	M	Hawk Present	15	2	0.13333
PYBY	M	Hawk Present	16	1	0.0625
PYBY	M	Hawk Present	16	2	0.125
PYOY	M	Hawk Present	13	1	0.07692
PYOY	M	Hawk Present	13	4	0.30769
RGYR	M	Object Absent	14	0	0
OXOY	F	Object Absent	15	2	0.13333
SYSS	M	Hawk Present	18	0	0
SYSS	M	Hawk Present	18	3	0.16667
PRGB	F	Object Absent	17	1	0.05882
LLRW	F	Hawk Present	15	1	0.06667
LLRW	F	Hawk Present	15	2	0.13333
RROB	F	Object Absent	16	1	0.0625
OSSR	F	Hawk Present	12	0	0
OSSR	F	Hawk Present	12	2	0.16667
OPYP	F	Hawk Present	14	0	0
OPYP	F	Hawk Present	14	5	0.35714
SPRL	M	Hawk Present	4	0	0
SPRL	M	Hawk Present	4	0	0
RROB	F	Hawk Present	15	0	0
RROB	F	Hawk Present	15	2	0.13333
SBPY	M	Object Absent	15	4	0.26667
OPYP	F	Hawk Present	13	0	0
OPYP	F	Hawk Present	13	3	0.23077
PLWW	M	Hawk Present	17	4	0.23529
PLWW	M	Hawk Present	17	1	0.05882
YXBX	M	Object Absent	15	2	0.13333
SBPY	M	Hawk Present	19	0	0
SBPY	M	Hawk Present	19	1	0.05263
SYGR	M	Hawk Present	14	1	0.07143
SYGR	M	Hawk Present	14	1	0.07143
SYSS	M	Object Absent	17	3	0.17647
SYGR	M	Object Absent	13	4	0.30769
RBOX	M	Hawk Present	16	2	0.125
RBOX	M	Hawk Present	16	3	0.1875
RROB	F	Hawk Present	15	0	0
RROB	F	Hawk Present	15	4	0.26667
SPRL	M	Object Absent	3	0	0
SBPY	M	Object Absent	14	1	0.07143
GWOP	F	Hawk Present	17	1	0.05882

## Sheet: Cat
bird	sex	Treatment	total fixations	Fixation on area of interest	proportion of fixation on area of interest
PRGB	F	Cat	14	0	0
PXRP	F	Cat	2	0	0
BSRY	M	Cat	14	1	0.07143
PYBY	M	Cat	14	2	0.14286
BSRY	M	Cat	15	2	0.13333
RGYR	M	Cat	17	2	0.11765
OSSR	F	Object Absent	13	1	0.07692
BSRY	M	Object Absent	11	1	0.09091
WXPW	M	Cat	15	0	0
PYBY	M	Object Absent	13	3	0.23077
OSSR	F	Cat	6	0	0
PRGB	F	Object Absent	16	0	0
OXOY	F	Cat	17	3	0.17647
PYBY	M	Cat	8	1	0.125
BSRY	M	Object Absent	8	0	0
OXOY	F	Cat	16	1	0.0625
BSRY	M	Object Absent	18	3	0.16667
RGYR	M	Cat	10	0	0
OSSR	F	Cat	13	1	0.07692
RROB	F	Cat	15	1	0.06667
WXPW	M	Cat	16	1	0.0625
LLRW	F	Cat	12	0	0
SYSS	M	Object Absent	14	2	0.14286
SPRL	M	Cat	19	1	0.05263
PYBY	M	Cat	14	2	0.14286
SPRL	M	Object Absent	16	0	0
LLRW	F	Object Absent	19	2	0.10526
PYOY	M	Cat	12	1	0.08333
RROB	F	Cat	18	0	0
RGYR	M	Object Absent	14	0	0
PYBY	M	Cat	13	0	0
OXOY	F	Object Absent	15	0	0
RGYR	M	Cat	17	1	0.05882
OXOY	F	Cat	14	0	0
SPRL	M	Cat	19	0	0
RROB	F	Cat	14	0	0
OSSR	F	Cat	21	1	0.04762
PRGB	F	Object Absent	17	2	0.11765
OXOY	F	Cat	13	1	0.07692
RROB	F	Object Absent	16	1	0.0625
BSRY	M	Cat	14	1	0.07143
LLRW	F	Cat	22	3	0.13636
SPRL	M	Cat	16	1	0.0625
PRGB	F	Cat	21	2	0.09524
PLWW	M	Cat	12	2	0.16667
YYBP	F	Cat	25	1	0.04
SYSS	M	Cat	15	1	0.06667
RROB	F	Cat	12	1	0.08333
OPYP	F	Cat	20	2	0.1
SBPY	M	Object Absent	15	1	0.06667
PRGB	F	Cat	18	1	0.05556
SPRL	M	Cat	15	1	0.06667
SBPY	M	Cat	20	2	0.1
OPYP	F	Cat	16	1	0.0625
SYGR	M	Cat	18	4	0.22222
RROB	F	Cat	17	2	0.11765
YXBX	M	Object Absent	15	0	0
PLWW	M	Cat	15	0	0
SYSS	M	Object Absent	17	1	0.05882
YYBP	F	Cat	14	2	0.14286
SYGR	M	Object Absent	13	4	0.30769
SPRL	M	Object Absent	3	0	0
SBPY	M	Object Absent	14	0	0
SYGR	M	Cat	15	3	0.2
YXYY	F	Cat	17	4	0.23529
RROB	F	Cat	16	3	0.1875
YYBP	F	Object Absent	14	0	0
RBOX	M	Object Absent	14	0	0
SYGR	M	Cat	16	0	0
GWOP	F	Object Absent	19	2	0.10526
LLRW	F	Cat	18	1	0.05556
RBOX	M	Cat	17	6	0.35294
YXBX	M	Cat	17	1	0.05882
SPRL	M	Object Absent	15	1	0.06667
YXYY	F	Cat	17	0	0
BYWP	F	Cat	19	1	0.05263
RBOX	M	Object Absent	17	0	0
YYBP	F	Object Absent	18	1	0.05556
YXYY	F	Cat	17	5	0.29412
YPBL	M	Cat	15	1	0.06667
SYGR	M	Cat	16	3	0.1875
BYWP	F	Cat	14	1	0.07143
WWBG	M	Cat	22	3	0.13636
GYPO	F	Cat	15	1	0.06667
NOBA	F	Cat	6	0	0
YXYY	F	Cat	8	2	0.25
WWBG	M	Object Absent	16	1	0.0625
YYBP	F	Cat	20	4	0.2
YXBX	M	Cat	15	3	0.2
SBPY	M	Cat	17	2	0.11765
YXBX	M	Object Absent	14	0	0
WWBG	M	Cat	16	4	0.25
YPBL	M	Cat	20	2	0.1
SPLP	F	Cat	16	2	0.125
WYYY	M	Cat	12	3	0.25
WYYY	M	Cat	13	2	0.15385
YPBL	M	Object Absent	15	1	0.06667
SPLP	F	Object Absent	6	0	0

## Sheet: Conspecific
bird	sex	Treatment	total fixations	Fixation on area of interest	proportion of fixation on area of interest
PYBY	M	Conspecific	8	0	0
OXOY	F	Conspecific	20	4	0.2
OSSR	F	Object Absent	13	1	0.07692
RGYR	M	Conspecific	15	2	0.13333
PYBY	M	Conspecific	17	0	0
OSSR	F	Conspecific	21	4	0.19048
BSRY	M	Object Absent	11	1	0.09091
PYBY	M	Object Absent	13	1	0.07692
PRGB	F	Object Absent	16	3	0.1875
WXPW	M	Conspecific	18	1	0.05556
BSRY	M	Object Absent	8	0	0
OSSR	F	Conspecific	12	1	0.08333
RGYR	M	Conspecific	16	0	0
BSRY	M	Object Absent	15	5	0.33333
WXPW	M	Conspecific	16	0	0
OSSR	F	Conspecific	20	5	0.25
SYSS	M	Object Absent	14	2	0.14286
BSRY	M	Conspecific	15	4	0.26667
SPRL	M	Object Absent	16	2	0.125
LLRW	F	Object Absent	17	3	0.17647
PRGB	F	Conspecific	15	1	0.06667
RGYR	M	Object Absent	14	0	0
OXOY	F	Object Absent	15	2	0.13333
LLRW	F	Conspecific	15	3	0.2
PYOY	M	Conspecific	17	2	0.11765
PRGB	F	Object Absent	17	0	0
RROB	F	Object Absent	16	0	0
PRGB	F	Conspecific	16	0	0
SBPY	M	Object Absent	15	2	0.13333
PLWW	M	Conspecific	10	1	0.1
YLBB	M	Conspecific	17	1	0.05882
LLRW	F	Conspecific	14	1	0.07143
RROB	F	Conspecific	15	2	0.13333
YXBX	M	Conspecific	15	2	0.13333
YXBX	M	Object Absent	15	2	0.13333
SPRL	M	Conspecific	11	0	0
SPRL	M	Conspecific	3	1	0.33333
SYSS	M	Object Absent	17	2	0.11765
SYGR	M	Object Absent	13	2	0.15385
SPLP	F	Conspecific	16	4	0.25
YXBX	M	Conspecific	17	3	0.17647
SPRL	M	Object Absent	3	0	0
SBPY	M	Object Absent	14	1	0.07143
YYBP	F	Object Absent	14	0	0
RBOX	M	Object Absent	14	0	0
GWOP	F	Object Absent	19	4	0.21053
YYBP	F	Conspecific	9	1	0.11111
SPRL	M	Object Absent	15	3	0.2
RBOX	M	Object Absent	13	1	0.07692
YYBP	F	Object Absent	18	3	0.16667
SBPY	M	Conspecific	15	0	0
RBOX	M	Conspecific	18	0	0
WYYY	M	Conspecific	11	1	0.09091
WWBG	M	Object Absent	16	2	0.125
YXBX	M	Object Absent	14	0	0
SYGR	M	Conspecific	12	2	0.16667
YPBL	M	Object Absent	15	3	0.2
SPLP	F	Object Absent	6	0	0
BYWP	F	Conspecific	15	0	0

## Sheet: Escape Behavior
bird	treatment	Escape behavior present
PRGB	Cat	1
PXRP	Cat	1
BSRY	Hawk	1
PYBY	Conspecfic	1
WXPW	Cat	1
BSRY	Cat	1
PYBY	Cat	1
OXOY	Conspecfic	0
RGYR	Hawk	0
PRGB	Hawk	0
RGYR	Cat	1
PYBY	Cat	0
OSSR	Conspecfic	0
WXPW	Hawk	1
OSSR	Cat	1
OXOY	Conspecfic	1
WXPW	Cat	1
OSSR	Cat	1
OXOY	Hawk	1
PYBY	Cat	1
OSSR	Hawk	1
RGYR	Cat	0
OXOY	Conspecfic	0
BSRY	Cat	1
RGYR	Hawk	0
PRGB	Conspecfic	0
RGYR	Cat	1
WXPW	Conspecfic	1
OSSR	Cat	1
RROB	Hawk	1
WXPW	Conspecfic	1
OSSR	Cat	1
LLRW	Hawk	1
PYOY	Cat	0
SPRL	Hawk	1
BSRY	Cat	1
PYBY	Cat	1
PYOY	Cat	1
OXOY	Conspecfic	1
RGYR	Hawk	0
PYBY	Cat	1
RROB	Cat	1
PRGB	Hawk	0
PYOY	Hawk	1
PYBY	Conspecfic	1
SYSS	Conspecfic	0
RGYR	Cat	1
OXOY	Cat	0
LLRW	Cat	1
PYOY	Cat	1
SPRL	Conspecfic	1
RROB	Conspecfic	1
OSSR	Cat	0
OXOY	Cat	0
LLRW	Hawk	1
PRGB	Cat	1
BSRY	Hawk	1
LLRW	Cat	1
SPRL	Hawk	1
OSSR	Conspecfic	1
PRGB	Hawk	1
OPYP	Cat	0
PLWW	Conspecfic	0
YYBP	Hawk	1
SYSS	Cat	0
SPRL	Conspecfic	1
RROB	Conspecfic	1
OPYP	Hawk	0
RROB	Cat	0
PRGB	Hawk	1
PLWW	Cat	1
YLBB	Cat	1
LLRW	Cat	1
SPRL	Cat	1
SBPY	Cat	1
RROB	Hawk	1
OPYP	Conspecfic	1
PLWW	Cat	1
OPYP	Hawk	1
YXBX	Cat	1
SYGR	Cat	1
RROB	Hawk	1
SPRL	Conspecfic	0
SBPY	Cat	1
SYGR	Hawk	1
PLWW	Conspecfic	1
SPRL	Hawk	0
YYBP	Hawk	1
SPLP	Cat	1
RBOX	Cat	1
YXBX	Cat	1
RROB	Cat	1
SYGR	Hawk	1
GWOP	Cat	1
YXYY	Conspecfic	1
RROB	Conspecfic	1
SYGR	Cat	1
SPLP	Hawk	0
LLRW	Cat	1
YYBP	Cat	1
RBOX	Cat	1
YXBX	Conspecfic	1
YXYY	Hawk	0
GYPO	Cat	1
BYWP	Cat	1
YXBX	Cat	0
SPLP	Hawk	0
YXYY	Cat	1
YPBL	Conspecfic	0
SBPY	Conspecfic	0
RBOX	Cat	0
YLBB	Conspecfic	1
SYGR	Cat	0
BYWP	Cat	1
WWBG	Hawk	1
GYPO	Conspecfic	1
NOBA	Hawk	1
WYYY	Cat	0
YXYY	Cat	1
YYBP	Hawk	1
YXBX	Conspecfic	0
SBPY	Conspecfic	1
SYGR	Cat	0
WWBG	Hawk	1
YPBL	Cat	1
SPLP	Cat	0
WYYY	Cat	0
RBOX	Cat	0
YPBL	Cat	1
WYYY	Cat	1
SBPY	Cat	0
WYYY	Conspecfic	1
BYWP	Cat	1
